# Supplementary material for: Transcriptionally Active Lung Microbiome and Its Association with Bacterial Biomass and Host Inflammatory Status
Source: mSystems. 2018 Oct 30;3(5):e00199-18. doi: 10.1128/mSystems.00199-18 (PMC6208642; doi:10.1128/mSystems.00199-18)
Supplement: TABLE S1 [file sys006182285st1.xlsx]

## Sheet: Sheet1
Table S1. The background information of the recruited cases with chronic obstructive pulmonary disease (COPD) and non-COPD controls (ANB).
				BAL																	Drug history
ID	Disease	Gender	Age (years)	Bacteria smear	Bacteria culture	Cell counts	Macrophage %	Lymphocyte%	Neutrophils %	Eosinophile%	Basophile%	Sampling site	Smoking status	Smoking Pack Years	FEV1%	FEV1/FVC%	RV/TLC%	CAT	mMRC	GLOD level	ICS	Bronchodilators	Antibiotics
COPD1	COPD	M	58	Neg	Neg	190000	83	16	1	0	0	RML	Current	20	63.9	64.08	51.25	4	1	A	No	Yes	No
COPD2	COPD	M	54	Neg	Neg	260000	67.5	30	2.5	0	0	Lingular	Quit	20	58.1	58.4	6	2	1	B	Yes	Yes	No
COPD3	COPD	M	50	Pos	Neg	190000	93.5	6	0.5	0	0	RML	Current	50	73.8	65.46	45.65	6	1	A	No	No	No
COPD5	COPD	M	71	Pos	Neg	90000	71	24.5	3.5	1	0	RML	Quit	5	75.8	61.28	41.45	8	0	A	No	Yes	No
COPD6	COPD	M	67	Pos	Neg	620000	97	2	1	0	0	RML	Never	0	91.5	70.13	44.75	2	0	A	No	No	No
COPD7	COPD	M	52	Neg	Neg	70000	74.5	24.5	1	0	0	RML	Current	30	45.5	56.5	62.35	6	1	C	Yes	Yes	No
COPD8	COPD	F	83	Neg	Neg	90000	26	2	72	0	0	LLL	Current	50	61.6	59.15	70.01	6	1	A	Yes	Yes	No
COPD9	COPD	M	71	Neg	Neg	90000	90.5	7	2.5	0	0	RML	Quit	20	99.3	65	42.6	9	1	A	No	Yes	No
COPD10	COPD	M	81	Pos	Neg	290000	31	3	66	0	0	RML	Quit	50	51.9	41.84	74.09	16	2	B	Yes	Yes	No
COPD11	COPD	M	53	Pos	Neg	190000	50.5	3.5	45.5	0.5	0	LLL	Current	35	40.5	44.82	66.18	19	2	D	No	Yes	No
COPD12	COPD	F	68	Pos	Neg	130000	87.5	10.5	2	0	0	RML	Never	0	52	55.82	77.16	13	2	B	No	Yes	No
COPD13	COPD	M	72	NA	NA	NA	NA	NA	NA	NA	NA	RML	Quit	30	28.3	34.4	88.6	16	3	D	Yes	Yes	No
COPD14	COPD	M	59	Neg	Neg	480000	92	6	2	0	0	RML	Current	60	59.3	62.92	71.88	13	2	B	No	Yes	No
COPD15	COPD	M	51	Neg	Neg	330000	95	3.5	1.5	0	0	RML	Current	45	60	61	46	7	0	A	No	No	No
COPD16	COPD	M	60	Neg	Neg	110000	95	4	1	0	0	Lingular	Current	40	67.6	57.39	5.2	15	0	B	No	No	No
COPD17	COPD	M	64	Pos	Neg	450000	97	3	0	0	0	RML	Current	40	53.4	64.17	50.44	12	1	B	No	Yes	No
COPD18	COPD	M	79	Neg	Neg	190000	84	13	3	0	0	RML	Quit	50	29.8	43.16	79.58	23	3	D	Yes	Yes	No
COPD20	COPD	M	73	Neg	Neg	1300000	93	6	1	0	0	RML	Current	30	37.3	40.71	59.67	16	2	D	Yes	Yes	No
COPD25	COPD	M	73	Neg	Pos	110000	86	8	6	0	0	RML	Current	15	39.5	42.36	62.58	15	2	D	Yes	Yes	No
COPD27	COPD	M	64	Pos	Pos	100000	96	2.5	1.5	0	0	Lingular	Current	50	54.4	58.27	52.96	12	2	B	Yes	Yes	No
COPD35	COPD	M	66	Neg	Neg	110000	96	2	1	1	0	RML	Current	40	70	65.16	55.25	8	0	A	No	No	No
COPD36	COPD	M	58	Neg	Neg	60000	94	3	2	1	0	RML	Current	45	45.2	56.78	57.2	9	2	D	No	No	No
COPD37	COPD	M	67	Pos	Neg	50000	83	7	9	1	0	RML	Current	40	43	49.24	75.6	17	3	D	No	No	No
COPD38	COPD	M	64	Pos	Pos	110000	71	4	25	0	0	Lingular	Current	40	58.3	53.98	62.05	7	1	A	Yes	Yes	No
COPD39	COPD	M	50	Neg	Neg	60000	94	3	2	1	0	RML	Current	45	45.2	56.78	57.2	9	2	D	Yes	Yes	No
ANB21	non-COPD	F	58	Neg	Neg	90000	89.5	9.5	0	1	0	RML	Never	0	NA	NA	NA	NA	NA	NA	NA	NA	No
ANB22	non-COPD	M	62	Neg	Neg	150000	59	41	0	0	0	RML	NA	NA	NA	NA	NA	NA	NA	NA	NA	NA	No
ANB23	non-COPD	F	58	Neg	Neg	220000	83	16	1	0	0	Lingular	Never	0	NA	NA	NA	NA	NA	NA	NA	NA	No
ANB24	non-COPD	M	34	Neg	Neg	60000	90	9	1	0	0	RML	NA	NA	NA	NA	NA	NA	NA	NA	NA	NA	No
ANB26	non-COPD	M	28	Neg	Neg	150000	96.5	3.5	0	0	0	RML	NA	NA	NA	NA	NA	NA	NA	NA	NA	NA	No
ANB30	non-COPD	F	52	Neg	Neg	140000	94	6	0	0	0	RML	NA	NA	NA	NA	NA	NA	NA	NA	NA	NA	No
ANB32	non-COPD	M	60	Neg	Neg	150000	66	34	0	0	0	RML	Current	90	NA	NA	NA	NA	NA	NA	NA	NA	No
ANB33	non-COPD	F	60	Neg	Neg	60000	84	6	9	1	0	RML	Never	0	NA	NA	NA	NA	NA	NA	NA	NA	No
ANB40	non-COPD	M	67	Neg	Neg	180000	94	6	0	0	0	RML	NA	NA	NA	NA	NA	NA	NA	NA	NA	NA	No
p-value		0.017	0.048	0.024	0.292	0.516	0.871	0.065	0.002	0.935	1	1	0.021	0.17
BAL, bronchoalveolar lavage; RML, right middle lobe; LLL, left lower lobe; NA, not availale; FEV1, forced expiratory volume in one second; FVC, forced vital capacity; RV, residual volume; TLC, total lung capacity; mMRC, modified British medical research council; CAT, COPD assessment test; ICS, inhaled corticosteroids. p-value indicates whether the factor significantly differs between COPD and non…
