# Supplementary material for: Transcriptionally Active Lung Microbiome and Its Association with Bacterial Biomass and Host Inflammatory Status
Source: mSystems. 2018 Oct 30;3(5):e00199-18. doi: 10.1128/mSystems.00199-18 (PMC6208642; doi:10.1128/mSystems.00199-18)
Supplement: TABLE S2 [file sys006182285st2.xlsx]

## Sheet: Sheet1
Table S2. Correlation between microbes and host gene expression at genus level.
Ensembl ID	Gene name	Taxonomic level	Microbes	Correlation coefficient	p-value	q-value
ENSG00000134343	ANO3	Genus	Escherichia	-0.787235	3e-08	0.00506178
ENSG00000257501	RP11-1016B18.1	Genus	Escherichia	-0.775176	7e-08	0.00708649
ENSG00000073350	LLGL2	Genus	Escherichia	-0.810258	1e-08	0.00253089
ENSG00000144677	CTDSPL	Genus	Escherichia	-0.77542	7e-08	0.00708649
ENSG00000164318	EGFLAM	Genus	Escherichia	-0.780378	5e-08	0.00632723
ENSG00000118492	ADGB	Genus	Escherichia	-0.79488	2e-08	0.00404942
ENSG00000122779	TRIM24	Genus	Escherichia	-0.800684	1e-08	0.00253089
ENSG00000080503	SMARCA2	Genus	Escherichia	-0.816395	0	0
ENSG00000175893	ZDHHC21	Genus	Escherichia	-0.799302	1e-08	0.00253089
ENSG00000255118	RP11-703H8.7	Genus	Gemella	0.785875	4e-08	0.00578489
ENSG00000255569	TRAV1-1	Species	Pseudomonas sp. TKP	0.802255	1e-08	0.00161476
ENSG00000167494	NOS2P2	Species	Neisseria meningitidis	0.779592	6e-08	0.00484429
ENSG00000154719	MRPL39	Species	Ralstonia meningitidis	-0.758236	2.1e-07	0.00968857
ENSG00000138780	GSTCD	Species	Ralstonia meningitidis	-0.783544	4e-08	0.00387543
ENSG00000172262	ZNF131	Species	Ralstonia meningitidis	-0.785888	4e-08	0.00387543
ENSG00000255517	CTD-3074O7.5	Species	Haemophilus influenzae	0.770232	1e-07	0.00645905
ENSG00000185359	HGS	Species	Haemophilus influenzae	0.760945	1.8e-07	0.00871971
ENSG00000118217	ATF6	Species	Escherichia coli	-0.763848	1.5e-07	0.00854874
ENSG00000134343	ANO3	Species	Escherichia coli	-0.787235	3e-08	0.00363321
ENSG00000060749	QSER1	Species	Escherichia coli	-0.763123	1.5e-07	0.00854874
ENSG00000257501	RP11-1016B18.1	Species	Escherichia coli	-0.775176	7e-08	0.00484429
ENSG00000073350	LLGL2	Species	Escherichia coli	-0.810258	1e-08	0.00161476
ENSG00000162994	CLHC1	Species	Escherichia coli	-0.762615	1.6e-07	0.00861206
ENSG00000144677	CTDSPL	Species	Escherichia coli	-0.77542	7e-08	0.00484429
ENSG00000164318	EGFLAM	Species	Escherichia coli	-0.780378	5e-08	0.0044039
ENSG00000118492	ADGB	Species	Escherichia coli	-0.79488	2e-08	0.00276816
ENSG00000122779	TRIM24	Species	Escherichia coli	-0.800684	1e-08	0.00161476
ENSG00000080503	SMARCA2	Species	Escherichia coli	-0.816395	0	0
ENSG00000175893	ZDHHC21	Species	Escherichia coli	-0.799302	1e-08	0.00161476
ENSG00000226255	UBE2V2P1	Species	Gemella sanguinis	0.889818	0	0
ENSG00000251215	GOLGA5P1	Species	Gemella sanguinis	0.760515	1.8e-07	0.00871971
1. Only significant correlation were shown (p<0.01 and q<0.01)
