# Supplementary material for: Transcriptionally Active Lung Microbiome and Its Association with Bacterial Biomass and Host Inflammatory Status
Source: mSystems. 2018 Oct 30;3(5):e00199-18. doi: 10.1128/mSystems.00199-18 (PMC6208642; doi:10.1128/mSystems.00199-18)
Supplement: TABLE S3 [file sys006182285st3.xlsx]

## Sheet: Sheet1
Table S3. Correlation between the expression of Th17 differentiation pathway genes and read abundance of microbes
Ensembl ID	Gene name	Taxonomic level	Microbes	Correlation coefficient	p-value	q-value
ENSG00000136244	IL6	Genus	Ralstonia	-0.572479	0.00040332	0.0617318
ENSG00000119699	TGFB3	Genus	Haemophilus	0.572735	0.00040037	0.0617318
ENSG00000105329	TGFB1	Genus	Neisseria	0.640007	4.583e-05	0.0344326
ENSG00000136244	IL6	Genus	Escherichia	-0.573758	0.00038874	0.0617318
ENSG00000143365	RORC	Genus	Escherichia	-0.546892	0.00081752	0.0931521
ENSG00000105329	TGFB1	Genus	Fusobacterium	0.636681	5.164e-05	0.0344326
ENSG00000105329	TGFB1	Genus	Leptotrichia	0.550097	0.00075058	0.0906972
ENSG00000105329	TGFB1	Genus	Parvimonas	0.539421	0.00099439	0.0931521
ENSG00000136244	IL6	Genus	Burkholderia	-0.538607	0.00101555	0.0931521
ENSG00000136244	IL6	Genus	Gemella	0.539632	0.00098894	0.0931521
ENSG00000136244	IL6	Genus	Rhodopseudomonas	-0.544194	0.00087789	0.0931521
ENSG00000112115	IL17A	Species	Escherichia coli	-0.50631	0.00224865	0.0705119
ENSG00000112115	IL17A	Species	Ralstonia pickettii	-0.547732	0.00079949	0.0544122
ENSG00000112115	IL17A	Species	Rothia mucilaginosa	0.534202	0.00113714	0.0544122
ENSG00000115008	IL1A	Species	Bifidobacterium dentium	0.481074	0.00397423	0.0930165
ENSG00000115008	IL1A	Species	Selenomonas sputigena	0.477458	0.00429732	0.0946371
ENSG00000110944	IL23A	Species	Bordetella pertussis	-0.509176	0.00210198	0.0692861
ENSG00000136244	IL6	Species	Escherichia coli	-0.573758	0.00038874	0.0484923
ENSG00000136244	IL6	Species	Haemophilus influenzae	0.476694	0.00436839	0.0946371
ENSG00000136244	IL6	Species	Haemophilus parainfluenzae	0.476102	0.00442418	0.0946371
ENSG00000136244	IL6	Species	Neisseria meningitidis	0.563573	0.00051913	0.0508099
ENSG00000136244	IL6	Species	Parvimonas micra	0.492398	0.00309431	0.0783862
ENSG00000136244	IL6	Species	Ralstonia mannitolilytica	-0.595487	0.00020298	0.0482565
ENSG00000136244	IL6	Species	Ralstonia pickettii	-0.535731	0.00109356	0.0544122
ENSG00000136244	IL6	Species	Rothia mucilaginosa	0.557631	0.00061196	0.0508184
ENSG00000136244	IL6	Species	Streptococcus sanguinis	0.559501	0.00058128	0.0508184
ENSG00000136244	IL6	Species	Streptococcus sp. VT 162	0.473019	0.00472478	0.0968918
ENSG00000143768	LEFTY2	Species	Streptococcus parasanguinis	0.494363	0.0029602	0.0783862
ENSG00000143365	RORC	Species	Escherichia coli	-0.546892	0.00081752	0.0544122
ENSG00000143365	RORC	Species	Ralstonia pickettii	-0.477254	0.00431624	0.0946371
ENSG00000143365	RORC	Species	Streptococcus sanguinis	0.513081	0.00191567	0.0687486
ENSG00000105329	TGFB1	Species	Capnocytophaga ochracea	0.493982	0.00298585	0.0783862
ENSG00000105329	TGFB1	Species	Filifactor alocis	0.487389	0.00346013	0.0848197
ENSG00000105329	TGFB1	Species	Fusobacterium nucleatum	0.592272	0.00022411	0.0482565
ENSG00000105329	TGFB1	Species	Leptotrichia buccalis	0.475485	0.00448298	0.0946371
ENSG00000105329	TGFB1	Species	Neisseria elongata	0.545488	0.00084846	0.0544122
ENSG00000105329	TGFB1	Species	Neisseria meningitidis	0.535788	0.00109194	0.0544122
ENSG00000105329	TGFB1	Species	Parvimonas micra	0.539421	0.00099439	0.0544122
ENSG00000105329	TGFB1	Species	Rothia dentocariosa	0.614295	0.00011126	0.0404668
ENSG00000105329	TGFB1	Species	Selenomonas sputigena	0.505488	0.00229227	0.0705119
ENSG00000105329	TGFB1	Species	Veillonella parvula	0.499864	0.00261142	0.0730265
ENSG00000092969	TGFB2	Species	Streptococcus sanguinis	0.499206	0.00265115	0.0731871
ENSG00000119699	TGFB3	Species	Haemophilus parainfluenzae	0.585661	0.00027387	0.0484923
ENSG00000119699	TGFB3	Species	Neisseria meningitidis	0.492683	0.00307449	0.0783862
ENSG00000119699	TGFB3	Species	Parvimonas micra	0.518129	0.00169629	0.0675106
ENSG00000119699	TGFB3	Species	Ralstonia pickettii	-0.497065	0.00278415	0.0750276
ENSG00000119699	TGFB3	Species	Streptococcus sanguinis	0.580546	0.00031888	0.0484923
1. Genes in red are the critial genes invlvoing in Th17 cell differentiation
2. Only significant correlation were shown (p<0.01 and q<0.1)
